# Supplementary material for: Arid1a regulates neural stem/progenitor cell proliferation and differentiation during cortical development
Source: Cell Prolif. 2021 Sep 25;54(11):e13124. doi: 10.1111/cpr.13124 (PMC8560606; doi:10.1111/cpr.13124)
Supplement: Supplementary file 6 — Table S1 [file CPR-54-e13124-s005.xlsx]

## Sheet: genotyping primer
	5'--3'
Arid1a-Forward	TGG GCA GGA AAG AGT AAT GG
Arid1a-Reverse	AAC ACC ACT TTC CCA TAG GC
Emx1-Cre-oIMR1084	GCG GTC TGG CAG TAA AAA CTA TC
Emx1-Cre-oIMR1085	GTG AAA CAG CAT TGC TGT CAC TT
Emx1-Cre-oIMR7338	CTA GGC CAC AGA ATT GAA AGA TCT
Emx1-Cre-oIMR7339	GTA GGT GGA AAT TCT AGC ATC ATC

## Sheet: qPCR primer
	5'--3'
Arid1a-Forward	CTGAAGGACAAAGGTGACT
Arid1a-Reverse	CACAACTGCGAACTTCTC
GAPDH-Forward	CATCACTGCCACCCAGAAGACTG
GAPDH-Reverse	ATGCCAGTGAGCTTCCCGTTCAG
ALDH1L1-Forward	CAGGAGGTTTACTGCCAGCTA
ALDH1L1-Reverse	CACGTTGAGTTCTGCACCCA
GFAP-Forward	CCCTGGCTCGTGTGGATTT
GFAP-Reverse	GACCGATACCACTCCTCTGTC
S100β-Forward	TGGTTGCCCTCATTGATGTCT
S100β-Reverse	CCCATCCCCATCTTCGTCC
Nfact4-Forward	GAGCTGGAATTTAAGCTGGTGT
Nfact4-Reverse	CATGGAGGGGTATCCTCTGAG
Ror2-Forward	ATCGACACCTTGGGACAACC
Ror2-Reverse	AGTGCAGGATTGCCGTCTG
Wnt5a-Forward	CAACTGGCAGGACTTTCTCAA
Wnt5a-Reverse	CATCTCCGATGCCGGAACT
Wnt8b-Forward	CCCGTGTGCGTTCTTCTAGTC
Wnt8b-Reverse	AGTAGACCAGGTAAGCCTTTGG
Neurod1-Forward	ATGACCAAATCATACAGCGAGAG
Neurod1-Reverse	TCTGCCTCGTGTTCCTCGT
Fezf2-Forward	GTCACCGGCCACTTCTAAAAC
Fezf2-Reverse	GTCTGCCTCTAACGCAGCA
Rgs6-Forward	CTCCCAACATGATTGTCTACTGC
Rgs6-Reverse	TGGGGATTTTGGAGAGAAAGC
Ptk2b-Forward	ATCTTGACCACCCTCACATCG
Ptk2b-Reverse	TAGTGTCCCAGCTCCCCATAA
Trpv2-Forward	TCAAACCGATTTGGGTCCTGT
Trpv2-Reverse	TGCCCCTGACTTAGGACAGAG
Gdf5-Forward	TGCCCCTGACTTAGGACAGAG
Gdf5-Reverse	ACACCATAGATATGACCCCCTG
Lpar1-Forward	AGCCATGAACGAACAACAGTG
Lpar1-Reverse	CATGATGAACACGCAAACAGTG
